# Supplementary material for: Characterization of Spacesuit Associated Microbial Communities and Their Implications for NASA Missions
Source: Front Microbiol. 2021 Jul 29;12:608478. doi: 10.3389/fmicb.2021.608478 (PMC8358432; doi:10.3389/fmicb.2021.608478)
Supplement: Supplementary Table 1 — Metadata for samples including what suit they were taken from and when. [file Table_1.xlsx]

## Sheet: Sheet1
Supplementary Table 1. Metadata and microbiological data of various spacesuit samples examined during this study
Set #	Suit typea-e	Tube ID	25 cm2d Locations	Canister assembly ID	Canister assembly ID	Swab area/ cm^2	Collection date	No_PMA_16S rDNA copies/25 cm2	PMA_16S rDNA copies/25 cm2	No_PMA_ITS copies/25 cm2	PMA_ITS copies/25 cm2	Bacteria (R2A)	Pathogenic Bacteria (BA)	Fungi (PDA/R2A)	Bacterial ID_pure culture	Fungal ID_pure culture
Set-1	EMU	JC-001	Left wrist joint	129	EE129_IM	70 - 87	2016-12-16	220866	119114	151.487	47.4121	150		50	Bacillus velezensis (2), Arthrobacter psychrochitiniphilus (1) and Arthrobacter enclensis (1)
	EMU	JC-013	Left inner glove gauntlet	128	EE128_IM	190-240	2016-12-16	695356	127342	1393.47	1340.34	150		50	Arthrobacter psychrochitiniphilus (1)	Penicillium fagi (1), Epicoccum nigrum (1)
	EMU	JC-018	Left outer glove gauntlet	127	EE127_IM	250-360	2016-12-16	728043	235911	2600.81	1014.2	900	50		Bacillus zhangzhouensis (1)
	EMU	JC-023	Right wrist joint	132	EE132_IM	70-87	2016-12-16	507887	255197	577.696	1723.59	700			Pseudarthrobacter scleromae (1), Kocuria indica (2), Arthrobacter enclensis(1)
	EMU	JC-034	Right inner glove gauntlet	131	EE131_IM	144	2016-12-16	771065	162860	2392.85	2415.97	100		50	Massilia norwichensis (1)	Nenectria sp (1)
	EMU	JC-038	Right outer glove gauntlet	130	EE130_IM	220-280	2016-12-16	687385	289220	5273.08	3834.48	50
	EMU	JC-044	Control - Do not remove from canister	125	EE125_IM		2016-12-16	1214.34	810.736	2114.56	7412.52
Set-2	EMU	JC-002	Left wrist joint	136	EE136_IM	43	2016-12-16	233281	3736.72	3027.72	707.706		51		Bacillus zhangzhouensis
	EMU	JC-019	Left outer glove gauntlet	135	EE135_IM	180-220	2016-12-16	527746	144148	4647.96	4427.4		51		Bacillus manliponensis (1)
	EMU	JC-024	Right wrist joint	139	EE139_IM	61	2016-12-16	399563	444353	394.676	539.473	52	102
	EMU	JC-039	Right outer glove gauntlet	138	EE138_IM	25	2016-12-16	1.17496e+06	158029	1760.34	2525.56		204	153	Staphylococcus capitis subs. urealyticus (1), Staphylococcus pasteuri (1), Agromyces humatus(1)	Alternaria sp (2), Aureobasidium pullulans (1)
	EMU	JC-045	Control - Do not remove from canister	134	EE134_IM		2016-12-16	774.619	258.453	845.775	3216.05
Set-3	EMU	JC-003	Left wrist joint	144	EE144_IM	65	2017-02-06	115063	747003	851.382	2613.87
	EMU	JC-014	Left inner glove gauntlet	145	EE145_IM	25	2017-02-06	739346	577040	11258.2	583.956		50
	EMU	JC-020	Left outer glove gauntlet	143	EE143_IM	25	2017-02-06	148676	499324	13703.4	491.705	50			Kocuria arsenatis (1)
	EMU	JC-025	Right wrist joint	146	EE146_IM	65	2017-02-06	1.83972e+06	593449	2466.72	2614.24
	EMU	JC-046	Control - Do not remove from canister	147	EE147_IM		2017-02-06	4091.25	1550.04	2441.57	2084.82
Set-4	EMU	JC-004	Left wrist joint	153	EE153_IM	43	2017-03-15	1.6036e+06	1.32566e+06	31423.8	1812.34		350		Bacillus zhangzhouensis (5)
	EMU	JC-015	Left inner glove gauntlet	152	EE152_IM	25	2017-03-15	2.21099e+06	1.2991e+06	9320.56	1439.74
	EMU	JC-021	Left outer glove gauntlet	151	EE151_IM	25	2017-03-15	1.29541e+06	1.25368e+06	4684.23	534.921
	EMU	JC-026	Right wrist joint	156	EE156_IM	43	2017-03-15	83394.2	1.495e+06	7766.21	2073.53
	EMU	JC-035	Right inner glove gauntlet	155	EE155_IM	25	2016-03-15	373691	304332	4144.34	2063.37
	EMU	JC-040	Right outer glove gauntlet	154	EE154_IM	25	2017-03-15	1.83481e+06	1.09219e+06	4685.38	1495.31	50	50
	EMU	JC-047	Control - Do not remove from canister	141	EE141_IM		2017-03-15	2545.04	4759.39	127.99	1854.41
Set-5	OCCS	JC-005	Left wrist joint	158	EE158_IM	43	2017-03-16	257455	241534	754.61	450.124
	OCCS	JC-006	Left wrist joint	161	EE161_IM	43	2017-03-16	250598	262957	6756.68	515.983
	OCCS	JC-027	Right wrist joint	159	EE159_IM	43	2017-03-16	263669	373493	106420	11723.3			50		Naganisha adeliensis (1)
	OCCS	JC-028	Right wrist joint	162	EE162_IM	43	2017-03-16	837865	271681	4077.02	681.101
	MACES/OCCS	JC-048	Control - Do not remove from canister	157	EE157_IM		2017-03-16	1057.59	299.212	958.851	701.533
Set-6	EMU	JC-007	Left wrist joint	168	EE168_IM	43	2017-05-30	2.0011e+07	311540	2220.38	1918.08
	MACES	JC-008	Left wrist joint	174	EE174_IM	43	2017-06-08	7.45544e+06	422753	407.541	262.346
	MACES	JC-009	Left wrist joint	177	EE177_IM	43	2017-06-08	7.1063e+06	445426	6455.17	1370.25
	OCCS	JC-010	Left wrist joint	180	EE180_IM	43	2017-06-12	5.12614e+06	1.65207e+06	3911.26	3559.57		50		Bacillus velezensis (1)
	MACES	JC-011	Left wrist joint	183	EE183_IM	43	2017-06-12	3.38382e+06	1.10962e+06	8843.07	5345.05	50	50
	EMU	JC-022	Left outer glove gauntlet	166	EE166_IM	25	2017-05-30	8.15688e+06	528592	1500.1	5292.62
	EMU	JC-016	Left inner glove gauntlet	167	EE167_IM	25	2017-05-30	4.73612e+06	208516	12576.4	3403.91	50
	EMU	JC-029	Right wrist joint	171	EE171_IM	25	2017-05-30	3.59413e+06	738672	16362.7	1241.43
	MACES	JC-030	Right wrist joint	175	EE175_IM	43	2017-06-08	8.12644e+06	530797	2325.46	1664.49
	OCCS	JC-031	Right wrist joint	181	EE181_IM	43	2017-06-12	7.78926e+06	3.97022e+06	5851.14	3876.99	50			Pseudokineococcus lusitania (1)
	MACES	JC-032	Right wrist joint	184	EE184_IM	43	2017-06-12	4.16054e+06	310129	22407.9	14616
	EMU	JC-036	Right inner glove gauntlet	170	EE170_IM	25	2017-05-30	1.10391e+07	718744	2551.33	3244.61
	EMU	JC-041	Right outer glove gauntlet	169	EE169_IM	43	2017-05-30	1.50583e+07	752655	443.289	24074.1
	EMU	JC-042	Right outer glove gauntlet	173	EE173_IM	25	2017-06-14	5.62339e+06	344039	3258.43	7054.93
Set-7	EMU	JC-012	Left wrist joint	239	EE239_IM	43	2017-06-26	1.90556e+06	729444	411.169	2048.01
	EMU	JC-017	Left inner glove gauntlet	238	EE238_IM	25	2017-06-26	1.61278e+06	457778	23.542	50.8178
	EMU	JC-033	Right wrist joint	236	EE236_IM	43	2017-06-26	2.03333e+06	483889	753.722	74.9398
	EMU	JC-037	Right inner glove gauntlet	235	EE235_IM	25	2017-06-26	1.04056e+07	596667	22180.3	4240.18
	EMU	JC-043	Right outer glove gauntlet	234	EE234_IM	25	2017-05-16	6.52222e+06	1075000	36156.4	6127.73
a. The ACES, MACES, and OCSS suits use the same fabric
b. "The ACES is comprised of three layers of fabric. The innermost layer, or bladder layer, is the actual pressure vessel. It is comprised of seam sealed GoreTex fabric. The second layer of ACES, the restraint layer, is a net-type material, dubbed “Linknet” by DCCI. Linknet provides shape to the bladder layer in the torso and arm regions while allowing for moderate mobility at full pressure. The …
	i. Watson, R. D. (2014). Modified Advanced Crew Escape Suit Intravehicular Activity Suit for Extravehicular Activity Mobility Evaluations. 44th International Conference on Environmental Systems, July 2014, 9. https://ntrs.nasa.gov/search.jsp?R=20140010572
c. The EMU is more complicated, but for the purposes of this paper we are focusing on the gloves. The gloves, and most of the EMU are covered with a TMG (Thermal Micrometeoroid Garment): "The finger and thumbs of the TMG are formed of front and back halves, with the back halves being comprised of multi-layer insulation consisting of an outer layer of Teflon fabric over multiple layers of unreinfo…
	i. Vectran is an aromatic polyester fiber of of 4-hydroxybenzoic acid and 6-hydroxynaphthalene-2-carboxylic acid
	ii. Mylar is a polyester film made from Polyethylene terephthalate
	iii. Dacron is also Polyethylene terephthalate
	iv. RTV 3145 is a PDMS (polydimethylsiloaxane) silicon sealant
	v. Nomex is a meta-aramid
d. On the rest of the suit the outer later is orthofabric instead of teflon and the inner layer is neoprene coated ripstop instead of nylon chiffon.
	i. Hamilton Sundstrand Corporation. (2017). NASA Extravehicular Mobility Unit (EMU) LSS/SSA Data Book (Rev. V). September, 588. https://www.lpi.usra.edu/lunar/constellation/NASA-EMU-Data-Book-JSC-E-DAA-TN55224.pdf
e. "The Shuttle EMU has 14 layers to protect astronauts on EVA s . The inner layers comprise the liquid - cooling - and - ventilation garment. First comes a liner of Nylon tricot over which is a layer of spandex fabric laced with plastic tubing. Next comes the pressure bladder layer of urethane-coated nylon and fabric layer of pressure - restraining Dacron®. Above the bladder and restraint layer …
	i. NASA. Suited for Spacewalking an Activity Guide for Technology Education, Mathematics, and Science.
