# Supplementary material for: Characterization of Spacesuit Associated Microbial Communities and Their Implications for NASA Missions
Source: Front Microbiol. 2021 Jul 29;12:608478. doi: 10.3389/fmicb.2021.608478 (PMC8358432; doi:10.3389/fmicb.2021.608478)
Supplement: Supplementary Table 3 — Eukaryote abundances (in number of reads) from metagenomics for all samples. [file Table_3.xlsx]

## Sheet: STable_3_euks__2020_08_24
Supplementary Table 3. Shotgun metagenome sequences of eukaryotes of sevral spacesuit samples
			Filenames	SL280164	SL280165	SL280166	SL280167	SL280168	SL280169	SL280170	SL280171	SL280172	SL280173	SL280174	SL280175	SL280176	SL280177	SL280178	SL280179	SL280180	SL280181	SL280182	SL280183	SL280184	SL280185	SL280186	SL280187	SL280188	SL280189	SL280190	SL280191	SL280192	SL280193	SL280194	SL280195	SL280196	SL280197	SL280198	SL280199	SL280200	SL280201	SL280202	SL280203	SL280204	SL280205	SL280206	SL280207	SL280208	SL280209
			#TotalReads	3065766	3131552	3744302	1433812	5292512	3652515	2740672	2804295	3998896	3692275	3588380	3056548	3814349	3156448	2198084	4087491	5279850	2657835	3504427	2419500	2983553	3541570	4249198	3257409	4880088	1542568	3248685	3936360	5624269	4733040	4408922	3933258	4146997	4068568	2280675	3502919	4664692	2651734	2911113	1871067	2509194	4610803	2536761	4764381	2729508	1652093
			#TotalReadsMapped	775255	1339370	1083978	545649	1716049	158587	779360	1103954	1663532	1941444	1100097	1358846	1257401	523406	1230215	1564638	2260182	1019168	1720721	610327	1248476	1594231	946895	1898841	1310273	912680	1511229	1361984	290937	2065562	2756448	1566162	1982076	1148069	1142126	1505233	2736118	916443	1698926	979287	1314484	1324057	1444901	903965	686161	407135
Domain	TaxonomyID	Name	AlphaDiversity	3.31093	2.41007	2.44048	1.59013	3.54867	2.44707	2.93875	2.69993	2.882	2.09029	2.96923	2.39694	3.29052	3.39223	2.1516	2.84021	2.42307	2.83436	2.43376	2.97961	2.99502	3.24659	3.58421	2.09134	2.63866	2.39959	2.86739	3.17735	3.12207	2.42324	1.86086	2.86952	2.41423	3.55061	2.67465	3.31569	2.21733	3.3235	2.13796	2.37434	2.62692	2.65967	2.31384	3.96628	3.66073	4.10431
Eukaryota	41688	Lomentospora prolificans	#ReadsMapped		418
Eukaryota	169489	Malassezia dermatis	#ReadsMapped										466
Eukaryota	498019	[Candida] auris	#ReadsMapped																																							308
Eukaryota	169388	Fusarium solani	#ReadsMapped
Eukaryota	52283	Sarcoptes scabiei	#ReadsMapped
Eukaryota	5057	Aspergillus clavatus	#ReadsMapped
Eukaryota	252598	Saccharomyces sp. 'boulardii'	#ReadsMapped
Eukaryota	223818	Malassezia japonica	#ReadsMapped
Eukaryota	4929	Meyerozyma guilliermondii	#ReadsMapped
Eukaryota	5059	Aspergillus flavus	#ReadsMapped
Eukaryota	68886	Theileria orientalis	#ReadsMapped						1004
Eukaryota	36630	Aspergillus fischeri	#ReadsMapped		667
Eukaryota	273371	Candida orthopsilosis	#ReadsMapped																																										1109
Eukaryota	76774	Malassezia obtusa	#ReadsMapped		360																						403															330
Eukaryota	5482	Candida tropicalis	#ReadsMapped													532			910							25344											440				332	2387							254
Eukaryota	76777	Malassezia sympodialis	#ReadsMapped								306	454												354	480				209		691		617						825					492
Eukaryota	5068	Aspergillus tubingensis	#ReadsMapped					576									489						976																								584
Eukaryota	4932	Saccharomyces cerevisiae	#ReadsMapped					689																																									173
Eukaryota	5599	Alternaria alternata	#ReadsMapped		2536																279														404						293			277
Eukaryota	746128	Aspergillus fumigatus	#ReadsMapped		37111			3862								392			945																						2951
Eukaryota	5480	Candida parapsilosis	#ReadsMapped							1540				659							273																460		414								3799
Eukaryota	6954	Dermatophagoides farinae	#ReadsMapped						1984			3570	567			1191					449	959			435						764										520	527	215	374					183
Eukaryota	4903	Cyberlindnera jadinii	#ReadsMapped	2355	1659						647	661	459			1958		376	1853		1222	3770		613		95792	789		225	494	738		1719	460			3777	267	628		2345	9131	262	496				1623
Eukaryota	55194	Malassezia furfur	#ReadsMapped	554	817		657		7655		327			757	525	1249		1960	1010	686	1381	923	1110	834	891	779	1519	616	1500	710	645			458		940	685	3719	463	600	855	867	948	1233		898
Eukaryota	92950	Cladosporium sphaerospermum	#ReadsMapped	504	52953	810	667	618		509	1133	1398	652	635		1005		984	995	852	1360	1080		3532	1581	455	761	635	1800	1112	1783		1467	847	2545	685	643	1860	811	723	531	1085	1483	1272		2036		426
Eukaryota	76773	Malassezia globosa	#ReadsMapped	2463	4418	4017	1216	3321	631	2705	2930	8232	4769	1785	1276	3772	1156	3420	5586	2048	2354	3797	656	5960	3817	2396	4328	4011	5667	5504	10655		9386	3420	2904	3115	2414	5360	3644	2486	2574	8854	5591	3252	2515	2103	3772	4254	670
Eukaryota	76775	Malassezia restricta	#ReadsMapped	24423	72429	39574	4458	16635	2579	12184	14204	26599	26281	11342	30755	38067	11895	20543	41271	37229	27674	69683	3452	41547	39952	20843	101356	46654	29723	27025	22289	756	36856	33963	19283	52327	30760	22456	38531	31197	28310	67156	33780	44632	5306	36102	12362	8280	9707
Eukaryota	9606	Homo sapiens	#ReadsMapped	106476	182164	96076	388458	118597	45978	99889	129258	91482	97385	65641	118135	213691	47430	636609	389892	161952	299636	305717	158661	195656	272138	111524	249245	148220	349823	337029	195267	46311	90348	172760	106685	356022	129686	442006	180663	251775	167028	207459	338145	276815	29874	427222	69546	61104	27670
[truncated: 50 more columns]
